# Supplementary material for: Encoding extracellular modification of artificial cell membranes using engineered self-translocating proteins
Source: Nat Commun. 2024 Oct 30;15:9363. doi: 10.1038/s41467-024-53783-4 (PMC11526174; doi:10.1038/s41467-024-53783-4)
Supplement: Supplementary file 4 — Source Data [file 41467_2024_53783_MOESM4_ESM.zip]

Archive with 6 entries (5 files):
- Source Data/
- Source Data/Figure 3.csv
- Source Data/Figure 6.csv
- Source Data/Supplementary Figure 2.csv
- Source Data/Supplementary Figure 3.csv
- Source Data/Supplementary Figure 6.csv
