# Supplementary material for: Encoding extracellular modification of artificial cell membranes using engineered self-translocating proteins
Source: Nat Commun. 2024 Oct 30;15:9363. doi: 10.1038/s41467-024-53783-4 (PMC11526174; doi:10.1038/s41467-024-53783-4)
Supplement: Supplementary file 4 — Source Data [file 41467_2024_53783_MOESM4_ESM.zip › Source Data/Figure 3.csv]

Untreated	L-6XHis-L	L2-6XHis-L2	L3-6XHis-L3	L-Somatostatin-L	L2-GLP1-L2
74.29183295	140.4329177	126.6379305	121.592	140.1961	102.5168
84.16262061	143.6888518	147.2913659	93.1579	108.6861	133.6003
78.19754795	159.7299594	121.3261566	134.5931	163.0348	179.0182
87.49846937	152.5084063	116.9768784	219.7616	192.7291	125.0944
63.41745118	203.9076315	109.7030999	99.6658	110.8943	104.597
87.49836538	142.7405856	134.8606056	91.66357	105.8214	124.0505
83.45638112	192.7675589	125.8224245	114.3647	139.8236	118.0043
93.64703617	192.5467171	122.2012964	116.9006	106.1795	105.698
