# Supplementary material for: Encoding extracellular modification of artificial cell membranes using engineered self-translocating proteins
Source: Nat Commun. 2024 Oct 30;15:9363. doi: 10.1038/s41467-024-53783-4 (PMC11526174; doi:10.1038/s41467-024-53783-4)
Supplement: Supplementary file 4 — Source Data [file 41467_2024_53783_MOESM4_ESM.zip › Source Data/Figure 6.csv]

1	2	3
33.516	32.344	50.665
33.567	28.879	60.604
34.446	29.062	40.236
33.746	32	44.47
45.448	27.882	35.476
39.978	35.357	41.847
34.359	32.116	42.143
32.136	38.252	46.808
40.22	36.26	46.544
29.968	31.607	39.794
