# Supplementary material for: Encoding extracellular modification of artificial cell membranes using engineered self-translocating proteins
Source: Nat Commun. 2024 Oct 30;15:9363. doi: 10.1038/s41467-024-53783-4 (PMC11526174; doi:10.1038/s41467-024-53783-4)
Supplement: Supplementary file 4 — Source Data [file 41467_2024_53783_MOESM4_ESM.zip › Source Data/Supplementary Figure 2.csv]

negative control 0 µM cysteine	40 µM cysteine	20 µM protein	20 µM TCEP treated protein
0.055	0.1811	0.0618	0.177
0.0553	0.1806	0.0604	0.1756
0.0547	0.1753	0.0612	0.1747
