# Supplementary material for: Encoding extracellular modification of artificial cell membranes using engineered self-translocating proteins
Source: Nat Commun. 2024 Oct 30;15:9363. doi: 10.1038/s41467-024-53783-4 (PMC11526174; doi:10.1038/s41467-024-53783-4)
Supplement: Supplementary file 4 — Source Data [file 41467_2024_53783_MOESM4_ESM.zip › Source Data/Supplementary Figure 3.csv]

Untreated 0 min	Untreated 45 min	Untreated 90 min	Untreated 135 min	L-His-L 0 min	L-His-L 45 min	L-His-L 90 min	L2-His-L2 0 min	L2-His-L2 45 min	L2-His-L2 90 min	L3-His-L3 0 min	L3-His-L3 45 min	L3-His-L3 90 min	L3-His-L3 135 min	L-Somatostatin-L 0 min	L-Somatostatin-L 45 min	L-Somatostatin-L 90 min	L-Somatostatin-L 135 min	L2-GLP1-L2 0 min	L2-GLP1-L2 45 min	L2-GLP1-L2 90 min	L2-GLP1-L2 135 min	L-E3-L 0 min	L-E3-L 45 min	L-E3-L 90 min	L-E3-L 135 min	L-K3-L 0 min	L-K3-L 45 min	Untreated Background	L-His-L Background	L2-His-L2 Background	L3-His-L3 Background	L-Somatostatin-L Background	L2-GLP1-L2 Background	L-E3-L Background	L-K3-L Background
27.229	55.874	30.358	60.139	110.216	17.031	24.95	111.214	19.93	23.354	62.776	92.578	57.448	18.493	63.765	10.735	17.816	6.52	37.497	82.595	17.305	14.523	49.2	41.509	42.187	3.12	91.768	11.459	7.744	18.649	13.567	12.884	5.995	16.016	2	12.02
51.961	35.593	30.664	24.42	64.52	19.746	20.498	87.185	16.997	20.917	60.186	39.302	75.217	17.643	60.391	19.102	12.493	9.312	32.126	29.478	18.1	18.706	31.471	40.203	39.984	7.382	34.885	15.26	8.37	18.601	15.249	12.797	7.405	16.028	2	10.992
34.031	63.343	58.75	107.094	43.5	14.972	13.645	54.972	34.235	15.458	119.503	92.174	39.742	21.521	120.677	10.53	17.462	8.641	45.336	60.235	17.259	20.125	35.595	56.751	18.793	2	49.131	12.917	7.31	13.143	15.155	12.843	5.972	15.929	2	11.622
39.002	51.18	27.575	33.796	67.124	19.022	16.509	68.807	33.157	19.833	123.203	37.993	41.694	14.704	59.801	14.013	9.148	10.462	31.885	24.741	18.415	15.207	32.685	69.356	9.058	7.638	46.988	15.208	6.159	16.527	14.852	14.358	5.935	15.82	2	10.792
32.434	47.5	42.986	14.555	107.99	27.294	4.74	61.701	23.988	13.448	126.277	88.534	61.815	18.434	59.134	15.53	9.264	11.694	51.825	27.936	16.528	16.015	60.484	30.179	9.803	1.86	46.742	11.824	8.037	1.979	14.21	13.37	7.752	14.164	2	9.982
57.793	26.145	46.641	47.49	42.051	28.491	17.167	45.48	21.672	17.42	75.377	96.58	50.758	26.34	48.201	8.633	12.875	7.663	36.796	20.357	21.25	14.924	50.393	19.929	27.727	10.195	21.086	18.812	4.725	18.419	12.848	13.094	5.944	14.147	2	15.189
48.53	60.551	27.227	23.712	25.426	23.081	15.181	96.333	47.458	26.009	59.349	50.155	34.194	23.067	54.187	25.52	10.318	12.194	58.516	26.234	15.934	20.109	37.114	46.972	30.766	12.473	33.86	13.982	7.881	14.088	14.562	14.07	6.196	14.445	2	9.353
46.152	25.336	23.103	44.554	34.006	16.486	14.587	33.539	15.703	13.356	43.403	32.665	42.312	20.538	102.336	9.019	9.172	8.579	35.997	22.815	16.675	14.097	67.836	69.802	3.457	2.014	33.927	10.088	7.994	13.832	14.36	14.229	7.972	14.416	2	9.011
28.152	27.491	49.102	36.462	70.606	13.173	17.15	48.673	22.188	16.559	82.571	57.663	37.082	35.373	29.3	12.452	9.178	6.844	27.444	60.934	16.96	14.355	48.476	25.4	4	7.473	32.646	20.609	7.822	11.932	13.303	12.478	6.779	14.181	2	9.519
33.358	19.838	30.816	17.673	45.033	18.559	11.928	100.718	20.883	25.19	47.736	83.99	48.082	40.507	29.564	9.602	9.69	9.957	16.834	29.069	15.219	15.624	29.936	46	2	2.65	26.188	12.526	5.955	13.673	13.645	12.94	5.984	14.31	2	10.4
81.984	30.069	39.023	77.412	39.084	14.641	14.841	26.38	31.171	17.271	95.18	56.068	38	28.716	77.202	14.63	8.239	13.083	59.691	59.541	38.875	13.791	26.87	45.293	3.322	2.396	34.294	9.224	7.809	0	14.753	12.516	5.962	13.968	2	8.497
63.343	43.178	61.47	52.875	28.667	29.22	0	32.359	15.369	12.138	74.835	33.238	54.327	17.38	31.553	8.281	9.227	13.619	43.255	30.652	39.657	19.391	46.1	39.159	7.078	2	122.152	14.553	6.59	15.714	16.941	12.186	7.922	14.302	5.766	10.997
73	46.064	28.773	54.829	39.439	18.355	18.26	33.279	36.06	16.67	29.88	47.478	21.115	20.315	14.099	10.358	12.55	8.939	32.801	29.826	25.68	15.641	26.676	39.821	31.551	2.031	25.33	12.86	9.354	16.289	14.625	13.554	6.291	13.726	2	8.372
60.209	58.026	44.277	53.75	18.463	18.344	14.397	20.533	19.577	15.762	51.675	65.514	25.826	17.861	19.412	14.67	10.583	9.636	74.813	42.437	20.354	14.179	52.383	47.194	35.424	2.416	26.6	10.401	5.839		14.898	12.672	5.982	14.094	2	7.293
42.111	46.889	69.209	38.051	25.191	15.44		27.02	17.922	17.871	77.444	64.027	77.227	22.183	17.808	12.415	12.109	13.6	31.537	37.314	17.404	15.285	54.595	62.515	1.955	1.924	104.569	18.825	7.82		14.748	13.091	5.943	16.283	2	10.822
55.413	41.197	70.406	24.641	14.06	16.42		16.766	28.396	21.277	40.179	48.786	54.381	17.393		6.622	9.721	9.896	34.224	21.29	17.85	14.36	65.182	75.083	2.466	2.492	100.241	12.683	5.551		14.815	12.339	6.954	14.319	2	10.822
20.395	87.83	52.222	70.474	15.102	17.543		25.14	16.947	20.886	104.878	46.52	52.523	13.808		10.085	9.308	11.432	25.893	79.335	17.448	13.685	53.466	40.863	7.403	3.062		11.288	7.734		14.678	12.514	6.358	14.405	2	13.491
33.017	30.318	47.368	40.983	46.543	17.519		25.632	22.783	18.883	29.782	32.179	19.139	20.958		12.059	8.256	15.194	31.68	32.691	16.393	17.134	41.37	40.226		2		8.028	5.631		14.498	12.221	5.953	14.573	2	11.745
38.939	38.383	23.894	35.516	81.138	18.019		48.983	19.365	16.443	46.218	28.274	29.064	14.623		9.599	7.504	9.201	35.476	45	17.332	15.164	37.012	60.171		2		11.771	7.814		15.328	12.368	5.948	14.028	2	12.087
33.223	28.218	43.922	64.203	53.956	22.978		56.187	21.187	14.632	42.304	104.206	34.775	16.332		11.525	12.793	8.256	45.328	42.765	15.831	16.221	49.94	89.274		2		11.682	6.267		12.679	11.835	5.796	14.212	2	10.561
33.768	18.815	49.607	44.085	40.505			79.357	18.44	17.05	68.273	51.04	63.071	14.775		10.936	6.84		32.05	28.289	13.988	13.178	38.709	48.25		2		14.336	7.658					14.017	2
33.796	78.056		41.754	56.152			100.337	17.196	14.155	66.582	91.371	35.57	16.242		16.658	9.471		31.276	29.782	15.821	17.806	62.431	16.049		4.941		7.835	6.034					14.007	2
58.696	52.476		29.099	68.203				24.07		74.061	100.672	47.094	16.224		8.632	9.045		23.96	20.146		14.929	41.172	2.375		2		8.533						13.767
30.977	30.809		50.643	22.377						82.768		24.234	14.818		10.661	6.799		25.223	32.219		17.795		13.875		1.95		8.513						14.686
36.468	30.188		34.405									32.44	15.316		8.974	18.429		50.75	17.262		15.375		16.311		2		12.264
23.354			31.613									20.784	31.24		23.368			43.559	21.25		16.554		42.968				13.774
48.047			33.635									17.276						52.22	19.865		13.597		44.599
			36.812									28.816						48.711	19.244		15.467
												24.343						31.758	25.833		14.902
																			21.974		14.717
																			15.653		18.246
																			17.108		15.28
																			20.699
